# Supplementary material for: Russian forest sequesters substantially more carbon than previously reported
Source: Sci Rep. 2021 Jun 17;11:12825. doi: 10.1038/s41598-021-92152-9 (PMC8211780; doi:10.1038/s41598-021-92152-9)
Supplement: Supplementary file 1 [file 41598_2021_92152_MOESM1_ESM.csv]

Admin_ID	Plot_ID	GSV_GT	GSV_GB	GSV_CCI	PFT_ID	Zone_ID
4	1	8	1	0	5	2
4	2	6	0	7	5	2
4	3	9	11	3	5	2
4	4	8	4	9	5	2
4	5	5	3	12	5	2
4	6	8	0	9	5	2
4	7	10	9	13	5	2
4	8	9	2	15	5	2
4	9	13	15	26	5	2
4	10	7	20	16	5	2
4	11	6	0	13	5	2
11	12	116	113	171	1	4
11	13	129	111	168	1	4
87	14	311	120	224	5	4
87	15	194	185	232	5	4
87	16	279	254	264	1	4
87	17	260	268	271	1	4
87	18	271	162	225	1	4
87	19	220	123	110	1	4
4	20	101	26	43	3	4
4	21	116	22	44	3	4
4	22	133	24	37	3	4
4	23	125	58	52	3	4
4	24	115	64	50	3	4
4	25	38	22	1	5	4
4	26	149	107	59	4	4
4	27	55	45	8	5	4
4	28	216	150	13	1	4
4	29	11	0	38	4	4
4	30	156	195	168	1	4
4	31	325	165	129	1	4
4	32	1	0	33	5	4
4	33	452	180	24	1	4
4	34	154	204	185	1	4
4	35	195	237	76	1	4
4	36	225	273	205	3	4
4	37	348	269	237	3	4
4	38	360	295	257	1	4
4	39	16	39	18	5	4
4	40	25	48	21	5	4
4	41	13	30	18	5	4
65	42	340	255	292	1	4
65	43	272	251	164	1	4
4	44	296	269	235	3	4
4	45	230	252	220	3	4
4	46	397	306	229	3	4
4	47	268	306	219	3	4
4	48	301	303	199	3	4
65	49	236	272	275	1	4
65	50	352	288	285	1	4
46	51	237	293	167	1	5
46	52	487	212	209	1	5
46	53	313	288	247	1	5
46	54	470	278	283	1	5
46	55	531	229	246	5	5
46	56	425	280	305	5	5
46	57	468	221	201	4	5
46	58	388	213	207	4	5
46	59	465	239	122	4	5
46	60	500	162	216	4	5
46	61	399	163	152	4	5
46	62	488	227	239	4	5
46	63	315	220	248	4	5
46	64	428	187	248	4	5
46	65	246	183	216	4	5
46	66	485	298	321	5	5
46	67	526	274	311	1	5
46	68	527	284	308	1	5
46	69	506	268	292	1	5
46	70	541	284	314	1	5
66	71	540	254	271	1	5
81	72	28	10	85	5	4
81	73	234	152	85	3	4
27	74	471	287	268	1	5
4	75	496	322	261	5	4
4	76	226	157	216	3	4
4	77	410	314	295	1	4
4	78	302	223	252	1	4
4	79	244	214	270	1	4
4	80	430	263	214	1	4
4	81	462	305	108	1	4
4	82	341	277	321	1	4
15	83	290	293	291	1	5
15	84	323	303	291	1	5
15	85	385	304	287	1	5
15	86	498	285	258	4	5
15	87	371	207	279	4	5
15	88	441	213	296	4	5
15	89	492	305	305	4	5
15	90	571	287	269	4	5
15	91	671	315	322	4	5
3	92	506	275	403	4	6
3	93	326	159	236	4	6
3	94	330	149	250	4	6
3	95	394	125	197	4	6
3	96	476	161	231	4	6
3	97	264	128	257	4	6
3	98	370	252	135	4	6
79	100	1027	487	266	4	6
79	101	1028	387	442	4	6
87	10705001	42	65	25	5	3
87	10705002	102	98	79	1	3
87	10705003	25	35	4	5	3
87	10705004	188	214	210	1	3
87	10705005	104	107	72	1	3
87	10705006	153	160	150	1	3
87	10705007	190	175	154	1	3
87	10705008	106	98	85	1	3
87	10705009	19	55	34	1	3
87	10705010	68	136	139	1	3
87	10705011	64	64	60	1	3
87	10705012	50	67	54	1	3
87	10705013	201	223	164	1	3
87	10706001	252	220	223	5	3
87	10706002	87	63	26	1	3
87	10706003	58	66	50	1	3
87	10706004	42	51	32	1	3
87	10706005	54	59	22	5	3
87	10706006	69	45	29	1	3
87	10706007	64	63	50	1	3
87	10706008	26	17	24	5	3
87	10706009	41	51	45	5	3
87	10716001	30	39	43	5	2
87	10716002	48	39	40	5	3
87	10716003	75	37	26	5	3
87	10716004	73	72	76	1	3
87	10716005	162	151	169	1	3
87	10716006	126	68	88	5	2
87	10716007	164	184	156	1	3
87	10716008	21	21	26	5	2
87	10716009	169	155	106	1	3
87	10716011	139	76	110	1	3
87	10716012	87	99	82	1	3
87	10716013	79	86	30	1	3
87	10716014	69	97	129	1	3
87	10716015	25	217	177	1	4
87	10716016	66	84	63	1	3
87	10716017	22	55	25	5	3
87	10716018	208	166	160	1	3
87	10716019	50	133	161	1	3
87	10716020	197	180	171	5	3
87	10716021	115	111	98	1	3
87	10716022	59	93	53	1	3
87	10716023	85	100	93	1	3
87	10727001	129	113	106	5	2
87	10727002	40	64	62	5	3
87	10727003	57	95	85	1	3
87	10727004	82	71	84	1	3
87	10727005	42	64	72	1	3
87	10727006	107	127	109	1	3
87	10727007	99	96	81	1	3
87	10727008	174	81	26	5	2
87	10727009	120	105	50	1	3
87	10727010	16	52	19	5	2
87	10727011	171	185	112	1	3
87	10727012	64	72	100	1	3
87	10727013	100	115	51	5	3
87	10727014	17	11	14	5	3
87	10727015	25	16	29	5	2
87	10727016	16	37	18	1	3
87	10727017	58	57	51	1	3
87	10730001	116	107	107	1	3
87	10730002	97	107	91	1	3
87	10730003	336	231	196	1	3
87	10730004	160	167	160	1	3
87	10730005	36	66	43	1	3
87	10730006	163	159	163	1	3
87	10730007	145	134	146	1	3
87	10730008	23	64	39	1	3
87	10730009	66	98	112	1	3
87	10730010	202	144	77	1	3
87	10730011	45	58	48	1	2
87	10730012	198	224	160	1	3
87	10730013	162	141	147	1	3
87	10730014	192	186	76	1	3
87	10730015	28	35	11	1	3
87	10730016	61	78	71	1	2
87	10730017	222	218	167	1	3
87	10730018	58	77	85	1	3
87	10730019	133	112	133	1	3
87	10730020	53	106	55	1	2
87	10730021	145	141	129	1	3
87	10730022	37	104	64	1	3
87	10730023	141	131	97	1	3
87	10730024	114	116	108	5	2
87	10730025	55	74	65	1	3
87	10730026	18	47	18	1	3
87	10730027	15	49	10	1	3
87	10730028	85	129	75	1	2
87	10730029	104	124	96	1	3
87	10730030	82	53	69	1	3
87	10730031	136	155	126	1	3
87	10730032	359	196	177	1	3
87	10730033	6	34	51	1	3
87	10730034	166	161	147	5	3
87	10730035	33	47	38	1	3
87	10730036	108	81	35	5	3
87	10730037	226	228	221	1	3
87	10730038	40	76	67	1	3
87	10730039	29	60	45	1	3
87	10730040	102	109	97	1	3
87	10730041	88	82	53	1	3
87	10730042	56	57	55	1	3
87	10730043	59	86	139	1	3
87	10730044	42	46	39	1	3
87	10730045	189	102	128	1	3
87	10730046	230	101	143	1	3
87	10730047	14	15	5	5	2
87	10730048	159	178	238	1	3
87	10730049	75	90	63	1	3
87	10730050	43	59	62	1	3
87	10730051	114	112	104	1	3
87	10730052	291	200	188	1	3
87	10730053	173	171	178	1	3
87	10730054	19	119	142	5	3
87	10730055	112	119	85	1	2
87	10730056	38	77	93	1	3
87	10730057	76	135	107	5	2
87	10730058	60	69	66	1	3
87	10730059	57	59	56	1	3
87	10730060	115	157	180	1	3
87	10730061	39	46	36	1	3
87	10730062	0	58	18	1	3
87	10730063	36	70	42	5	3
87	10730064	55	87	97	5	2
87	10730065	57	148	110	1	3
87	10730066	181	178	175	1	3
87	10730067	265	113	115	5	3
87	10730068	173	145	127	1	3
87	10730069	120	121	111	1	3
87	10730070	60	59	62	1	3
87	10730071	89	72	91	1	3
87	10730072	330	209	229	5	3
87	10730073	37	65	75	1	3
87	10730074	254	169	200	1	3
87	10730075	160	159	107	1	3
87	10730076	107	104	136	1	3
87	10730077	64	65	36	1	3
87	10730078	69	85	64	5	3
87	10730079	169	171	175	1	3
87	10730080	164	170	190	1	3
87	10730081	29	31	11	1	3
87	10730082	61	74	48	5	3
87	10730083	235	142	135	1	2
87	10730084	114	122	123	1	3
87	10730085	174	115	152	1	3
87	10730086	100	113	109	1	3
87	10730087	126	75	68	1	3
87	10730088	108	143	100	1	2
87	10730089	71	71	59	1	3
87	10730090	163	105	95	1	3
87	10730091	174	100	48	5	3
87	10730093	128	129	161	1	3
87	10730094	42	123	73	1	3
87	10730095	122	144	107	1	3
87	10730096	220	152	118	1	2
87	10730097	89	115	109	1	3
87	10730098	206	189	153	1	3
87	10730099	103	103	159	1	3
87	10730100	64	97	74	5	3
87	10730101	132	118	114	1	3
87	10730102	104	106	93	1	3
87	10730103	71	61	91	1	3
87	10730104	164	159	145	1	3
87	10730105	88	93	96	1	3
87	10730106	158	166	152	1	3
87	10730107	13	84	99	1	3
87	10730108	15	95	127	1	3
87	10730109	51	93	18	5	3
87	10730110	4	65	73	5	3
87	10730111	40	64	41	1	3
87	10730112	219	207	179	1	3
87	10730113	198	177	171	1	3
87	10730114	362	205	161	1	3
87	10730115	95	93	100	1	3
87	10730116	134	127	127	1	3
87	10730117	27	46	34	1	3
87	10730118	69	119	122	1	3
87	10730119	96	120	130	1	3
87	10730120	126	141	134	4	3
87	10730121	0	79	47	5	3
87	10730122	64	57	73	1	3
87	10730123	65	78	42	1	3
87	10730124	98	119	160	1	2
87	10730125	291	158	138	1	3
87	10730126	153	131	85	1	3
87	10730127	100	92	51	1	3
87	10730128	89	110	92	1	3
87	10730129	85	72	76	1	3
87	10730130	294	151	161	1	3
87	10730131	156	181	163	1	3
87	10730132	128	114	125	1	3
87	10730133	222	180	107	1	3
87	10730134	38	57	23	5	2
87	10730135	44	43	49	5	2
87	10730136	144	132	78	1	3
87	10730137	19	38	39	1	3
87	10730138	114	112	121	1	3
87	10730139	49	150	68	1	3
87	10730140	57	50	52	1	3
87	10730141	33	56	65	1	3
87	10730142	381	222	220	1	3
87	10730143	115	124	77	1	2
87	10730144	132	126	120	5	3
87	10730145	29	13	33	5	3
87	10730146	119	116	118	1	3
87	10730147	194	176	144	1	3
87	10730148	214	180	172	1	3
87	10730149	93	120	78	1	2
87	10730150	168	155	142	5	3
87	10730151	26	124	54	1	3
87	10730152	201	157	98	1	3
87	10730153	136	143	183	1	3
87	10730154	133	136	127	1	3
87	10730155	50	80	91	1	3
87	10733001	110	113	60	5	4
87	10733002	97	209	141	1	2
87	10733003	79	195	150	1	4
87	10733004	63	64	83	1	2
87	10733005	70	173	143	1	4
87	10733006	33	227	117	1	3
87	10733007	94	152	128	1	4
87	10733008	122	137	102	1	2
87	10733009	159	149	124	1	3
87	10733010	163	174	124	1	3
87	10733011	115	131	113	1	4
87	10733012	123	186	178	1	4
87	10733013	136	87	70	1	4
87	10733014	172	172	158	1	4
87	10733015	71	208	115	1	4
87	10733016	138	172	150	1	4
87	10733017	293	230	173	1	3
87	10733018	67	98	118	1	4
87	10733019	2	1	3	5	3
87	10733020	32	44	97	5	4
87	10733021	10	14	23	5	4
87	10733022	11	20	7	5	3
87	10733023	17	84	97	5	4
47	14905001	70	99	119	1	3
47	14905002	42	69	114	1	3
47	14905003	14	11	31	1	3
47	14905004	6	27	41	5	3
47	14905005	9	5	10	5	3
47	14905006	82	78	76	1	3
47	14905007	8	3	7	5	3
47	14905008	19	62	88	1	3
47	14908001	0	10	4	5	3
47	14908002	9	58	78	5	3
47	14908003	9	30	11	5	3
47	14908004	32	104	95	1	3
47	14908005	9	58	73	5	3
47	14908006	28	60	33	5	3
47	14908007	23	39	32	5	3
47	14908008	6	32	13	5	2
47	14908009	9	57	86	1	3
47	14908010	8	95	60	5	3
47	14909001	20	31	11	1	3
47	14909002	101	98	101	1	3
47	14909003	47	43	56	1	3
47	14909004	67	63	76	1	3
47	14909005	37	36	17	5	3
47	14909006	15	24	13	5	3
47	14909007	25	27	10	1	3
47	14909008	58	0	5	1	3
47	14909009	16	18	13	5	3
47	14909010	7	1	33	5	3
47	14909011	34	20	1	5	3
47	14909012	55	42	33	1	3
47	14909013	44	41	43	1	3
47	14909014	39	54	46	1	3
47	14909015	114	112	113	1	3
47	14909016	28	28	25	5	3
47	14909017	40	42	46	5	3
47	14909018	0	6	42	1	3
47	14909019	55	96	103	1	3
47	14909020	9	110	131	1	3
47	14909021	51	52	47	1	3
47	14909022	66	36	35	1	3
47	14909023	42	35	46	1	3
47	14909024	30	60	66	1	3
47	14909025	0	0	18	5	3
47	14911001	61	73	66	1	3
47	14911002	67	70	69	1	3
47	14915001	9	23	12	5	3
47	14915002	9	16	48	5	3
47	14920001	9	41	24	5	3
47	14920002	13	50	54	1	3
47	14920003	28	34	29	5	3
47	14920004	9	14	24	5	3
47	14920005	9	19	5	5	3
47	14921001	0	28	32	5	3
47	14921002	0	21	11	5	3
47	14921003	9	39	40	5	3
47	14921004	15	61	68	5	3
47	14921005	9	11	2	5	3
47	14922001	3	46	31	5	3
47	14922002	31	34	28	5	3
87	20702001	107	105	88	1	3
87	20702002	50	50	83	1	4
87	20702003	177	184	162	1	4
87	20702004	28	11	34	5	3
87	20702005	251	168	162	1	4
87	20702006	28	127	129	1	3
87	20702007	77	193	206	1	4
87	20702008	160	106	68	1	3
87	20702010	92	99	97	1	3
87	20702012	176	143	142	1	4
87	20702013	29	70	171	1	3
87	20702014	11	16	5	5	4
87	20702015	115	115	152	1	4
87	20702016	16	71	76	1	3
87	20702017	83	194	138	1	3
87	20702018	102	106	90	1	3
87	20702019	381	262	224	1	3
87	20702020	89	86	80	1	3
87	20702021	171	171	176	1	3
87	20702022	179	144	176	1	3
87	20702023	95	72	114	5	3
87	20702024	261	181	177	1	3
87	20702025	244	172	106	1	4
87	20702026	182	140	111	1	3
87	20702027	132	132	118	1	3
87	20702028	153	155	127	1	4
87	20702029	163	153	207	5	4
87	20702030	67	138	191	1	3
87	20702031	71	83	124	1	4
87	20702032	81	87	75	1	3
87	20702033	91	171	166	1	4
87	20702034	146	128	145	1	4
87	20702035	140	96	63	1	3
87	20702036	289	235	194	1	3
87	20703001	233	240	255	1	4
87	20703002	22	56	80	5	4
87	20703004	198	189	200	1	3
87	20703005	102	82	99	1	4
87	20703006	69	105	113	1	3
87	20703007	99	84	203	1	4
87	20703008	443	277	246	1	4
87	20703009	248	189	185	1	4
87	20703010	30	142	216	1	4
87	20703011	208	240	240	1	4
87	20703012	12	23	20	5	3
87	20703013	313	172	219	1	4
87	20703014	46	52	133	1	4
87	20703015	244	250	243	1	4
87	20703016	98	122	166	1	4
87	20703017	180	180	183	1	4
87	20703018	127	136	114	1	4
87	20703019	184	218	214	1	3
87	20703020	139	172	254	1	4
87	20703021	83	127	189	1	4
87	20703022	204	208	200	5	4
87	20703023	56	71	38	1	4
87	20703024	68	97	84	1	4
87	20703025	49	126	145	1	4
87	20703026	112	111	171	5	4
87	20703027	104	136	23	5	4
87	20703028	30	58	96	5	4
87	20703030	69	126	163	4	4
87	20703031	283	240	238	1	4
87	20703032	176	180	106	5	4
87	20703033	61	77	155	1	4
87	20703034	216	214	206	5	3
87	20703035	87	149	131	1	3
87	20703036	248	185	81	1	3
87	20703037	119	104	129	5	4
87	20703038	236	226	192	1	4
87	20703039	22	31	31	5	4
87	20703040	130	130	170	1	4
87	20703041	169	129	119	4	4
87	20703042	204	170	187	1	3
87	20703043	85	107	200	5	4
87	20704001	182	149	119	1	4
87	20704002	53	63	112	1	4
87	20704003	282	262	257	1	4
87	20704004	144	167	177	1	4
87	20704005	111	106	110	1	4
87	20704006	117	173	146	1	4
87	20704007	208	206	223	1	4
87	20704008	171	183	220	1	4
87	20704009	82	151	209	5	4
87	20704010	167	131	168	1	4
87	20704011	235	194	150	1	4
87	20704012	275	234	230	1	4
87	20704013	127	143	235	1	4
87	20704014	289	263	266	5	4
87	20704015	118	225	227	1	4
87	20704016	172	197	196	1	4
87	20704017	176	172	160	1	4
87	20704018	69	187	157	1	4
87	20704019	316	261	265	1	4
87	20704020	253	187	231	1	4
87	20704021	136	119	159	1	4
87	20704022	149	155	123	1	4
87	20704023	292	269	265	5	4
87	20704024	92	180	173	1	4
87	20704025	64	25	63	1	4
87	20704026	157	120	175	1	4
87	20704027	214	225	213	1	4
87	20704028	231	240	195	1	4
87	20704029	159	108	137	5	4
87	20704030	95	94	103	5	4
87	20704031	339	160	146	1	4
87	20704032	153	156	220	5	4
87	20704033	67	154	153	1	4
87	20704034	76	104	102	1	4
87	20704035	124	169	254	5	4
87	20704036	156	146	191	1	4
87	20704037	199	197	227	1	4
87	20704038	159	206	208	5	4
87	20704039	224	240	167	1	4
87	20704040	349	267	241	5	4
87	20704041	123	112	120	1	3
87	20704042	134	132	140	1	4
87	20704043	140	145	103	1	3
87	20704044	406	252	158	1	4
87	20704045	74	149	180	1	4
87	20704046	142	141	167	1	3
87	20704047	92	86	80	1	3
87	20704048	211	156	195	1	4
87	20704049	157	176	127	1	4
87	20713001	59	106	227	1	4
87	20713002	94	140	259	1	4
87	20713003	7	50	115	1	4
87	20713004	190	177	199	1	4
87	20713005	52	157	192	5	4
87	20713006	27	68	75	1	4
87	20713007	25	64	82	4	4
87	20713008	51	51	68	5	4
87	20713009	28	75	58	1	4
87	20713010	65	155	201	1	4
87	20713011	16	53	95	1	4
87	20713012	216	163	173	1	4
87	20713013	17	169	200	1	4
87	20713014	218	184	247	1	4
87	20713015	0	43	35	1	4
87	20713016	37	156	159	1	4
87	20713017	30	29	72	5	4
87	20713018	92	141	225	1	4
87	20713019	292	275	218	1	4
87	20713020	76	90	76	4	4
87	20713021	45	81	79	1	4
87	20713022	32	94	133	5	4
87	20713023	57	157	191	1	4
87	20713024	134	188	197	1	4
87	20713025	278	233	191	1	4
87	20713026	142	145	140	1	4
87	20713027	53	54	77	1	4
87	20713028	87	123	166	5	4
87	20713029	54	53	75	5	4
87	20713030	427	292	265	1	4
87	20713031	126	164	245	1	4
87	20713032	273	267	245	5	4
87	20713033	130	132	152	4	4
87	20713034	100	142	181	1	4
87	20713035	67	138	148	1	4
87	20713036	160	219	90	1	4
87	20713037	113	213	162	1	4
87	20713038	228	227	206	5	4
87	20714001	116	109	90	1	3
87	20714002	196	199	157	1	3
87	20714003	141	152	118	5	4
87	20714004	186	98	70	1	3
87	20714005	87	81	100	5	3
87	20714006	137	134	132	1	3
87	20714007	392	264	251	5	4
87	20714008	126	109	138	5	4
87	20714009	187	83	37	5	4
87	20714010	58	41	52	1	4
87	20714011	190	174	139	1	3
87	20714012	94	71	105	5	4
87	20714013	190	183	230	1	3
87	20714014	162	192	159	1	4
87	20714015	205	208	230	1	3
87	20714016	52	119	107	1	3
87	20714017	43	81	67	5	3
87	20714018	93	137	135	1	3
87	20714019	118	122	195	1	4
87	20714020	125	213	206	1	3
87	20714021	84	134	126	1	3
87	20714022	93	119	197	1	4
87	20714023	225	205	226	1	4
87	20714024	151	163	174	1	4
87	20714025	381	262	230	1	4
87	20714026	162	80	88	1	4
87	20714027	220	202	223	1	4
87	20714028	61	109	99	1	3
87	20714029	163	138	216	1	4
87	20714030	64	50	46	5	4
87	20714031	75	60	93	1	3
87	20714032	196	189	185	1	3
87	20714033	0	9	33	5	4
87	20714034	89	88	81	1	3
87	20714035	176	135	87	1	4
87	20714036	133	127	154	1	4
87	20714037	205	209	202	1	4
87	20714038	152	183	187	1	4
87	20714039	181	160	186	1	4
87	20714040	238	191	173	1	4
87	20714041	73	119	128	1	4
87	20714042	77	70	157	1	3
87	20720001	174	225	218	1	4
87	20720002	47	47	39	1	3
87	20720003	170	227	156	1	3
87	20720004	138	125	130	5	4
87	20720005	139	135	141	1	4
87	20720006	70	65	81	1	3
87	20720007	338	247	188	1	4
87	20720008	56	183	109	1	4
87	20720009	92	118	148	1	4
87	20720010	72	65	91	1	4
87	20720011	35	108	121	1	3
87	20720012	63	18	85	1	3
87	20720013	186	165	196	5	4
87	20720014	150	207	223	1	4
87	20720015	188	183	188	1	3
87	20720016	36	95	153	1	3
87	20720017	35	67	70	1	3
87	20720018	15	57	22	1	3
87	20720019	51	20	104	5	4
87	20720020	355	165	201	1	4
87	20720021	45	92	109	1	4
87	20720022	88	67	113	1	4
87	20720023	140	112	167	1	4
87	20720024	70	0	63	5	3
87	20720025	52	59	28	1	3
87	20720026	303	280	276	1	4
87	20720027	50	101	117	1	4
87	20720028	78	69	83	1	3
87	20720029	43	138	126	1	4
87	20720030	134	129	146	1	4
87	20720031	125	160	203	1	4
87	20720032	20	53	73	1	4
87	20720033	78	207	221	1	3
87	20720034	76	107	175	5	4
87	20720035	23	60	73	1	3
87	20720036	85	134	163	1	4
87	20720037	56	141	147	1	4
87	20720038	135	124	202	1	3
87	20720039	139	133	138	1	4
87	20720040	98	119	148	5	3
87	20720041	64	111	186	1	4
87	20720042	36	64	134	1	3
87	20720043	27	55	47	1	4
87	20720044	227	202	215	5	4
87	20720045	6	54	111	1	3
87	20720046	239	224	246	4	4
87	20720047	53	82	90	5	4
87	20720048	72	133	130	1	4
87	20720049	17	3	14	1	4
87	20720050	100	128	149	1	3
87	20720051	27	104	37	5	4
87	20720052	198	195	270	1	4
87	20720053	24	108	183	1	3
87	20720054	22	0	21	5	3
87	20720055	51	145	198	1	4
87	20720056	56	36	67	5	4
87	20720057	144	152	143	1	4
87	20720058	61	39	66	5	3
87	20726001	113	145	154	1	3
87	20726002	231	239	221	1	4
87	20726003	114	146	184	1	4
87	20726004	178	171	168	1	4
87	20726005	217	67	74	5	4
87	20726006	223	210	213	1	4
87	20726007	161	107	137	5	4
87	20726008	60	79	22	1	4
87	20726009	137	106	101	1	3
87	20726010	111	154	189	5	4
87	20726011	34	106	120	1	4
87	20726012	183	184	181	1	3
87	20726013	212	213	203	5	4
87	20726014	105	104	93	1	3
87	20726015	101	142	59	1	3
87	20726016	102	137	239	1	4
87	20726017	193	183	138	1	4
87	20726018	155	201	232	1	3
87	20726019	85	176	110	1	3
87	20726020	81	102	87	1	4
87	20726021	136	151	137	5	4
87	20726022	229	251	223	1	4
87	20726023	24	64	29	1	4
87	20726024	209	189	176	1	4
87	20726025	421	267	242	1	4
87	20726026	244	211	163	5	4
87	20726027	194	200	188	5	4
87	20726028	154	182	179	1	4
87	20726029	576	278	246	1	4
87	20726030	194	189	186	1	4
87	20726031	132	126	127	1	4
87	20726032	178	174	95	1	4
87	20726033	66	123	39	1	4
87	20726034	112	115	108	1	4
87	20726035	80	84	76	1	3
87	20726036	110	142	85	5	3
87	20726037	230	180	212	4	4
87	20726038	156	211	246	1	4
87	20726039	65	130	193	1	4
87	20726040	331	268	259	1	4
87	20726041	364	261	212	1	4
87	20726042	200	218	209	1	4
87	20726043	190	195	232	5	4
87	20731001	60	199	205	1	4
87	20731002	113	156	120	1	3
87	20731003	0	0	1	5	4
87	20731004	24	87	163	1	4
87	20731005	93	138	173	1	4
87	20731006	235	220	201	1	3
87	20731007	301	204	247	1	4
87	20731008	165	162	233	1	4
87	20731009	130	142	132	1	4
87	20731010	173	177	149	1	3
87	20731011	145	141	174	1	4
87	20731012	224	126	189	4	4
87	20731013	71	131	95	1	4
87	20731014	129	109	118	1	4
87	20731015	217	259	201	1	4
87	20731016	36	61	65	1	4
87	20731017	180	160	206	1	3
87	20731018	2	17	36	5	3
87	20731019	204	207	212	5	4
87	20731020	98	106	150	1	4
87	20731021	30	83	138	1	4
87	20731022	118	162	148	1	4
87	20731023	134	137	241	1	4
87	20731024	276	249	192	1	3
87	20731026	243	263	232	1	4
87	20731027	258	212	200	1	4
87	20731028	249	228	206	1	4
87	20731029	102	164	235	1	4
87	20731030	38	71	34	1	4
87	20731031	227	226	239	5	3
87	20731032	33	49	74	1	4
87	20731033	199	202	233	1	4
87	20731034	212	230	225	1	4
87	20731035	58	38	61	5	4
87	20731036	99	77	115	4	4
87	20731037	65	89	97	1	4
87	20731038	16	175	188	1	4
87	20731039	235	251	226	1	4
87	20731040	130	153	121	1	4
87	20731041	4	69	70	1	3
87	20731043	52	99	203	1	4
87	20731044	13	112	92	1	4
87	20731045	139	158	165	1	3
87	20731046	180	181	180	1	4
87	20731047	24	109	226	1	4
87	20731048	295	239	229	1	4
87	20735001	207	195	212	5	4
87	20735002	171	180	161	1	4
87	20739001	376	253	251	5	4
87	20739002	261	263	237	1	4
87	20740001	280	100	225	1	4
87	20740002	155	144	141	1	3
87	20741001	323	214	237	1	4
87	20741002	263	257	220	1	4
87	20742002	62	84	61	5	4
47	24901001	9	39	31	1	3
47	24901002	80	73	76	1	3
47	24901003	6	77	97	1	3
47	24901004	15	21	11	5	3
47	24901005	34	39	43	1	3
47	24901006	19	48	69	1	3
47	24901007	28	43	38	1	3
47	24901008	44	48	66	1	3
47	24901009	7	7	6	5	3
47	24901010	92	77	82	1	3
47	24901011	126	121	124	1	3
47	24901012	28	62	47	1	3
47	24901013	62	55	75	1	3
47	24901014	20	32	49	1	3
47	24901015	8	1	77	1	3
47	24901016	38	40	86	1	3
47	24901017	100	103	90	1	3
47	24901018	8	0	23	1	3
47	24901019	5	15	3	1	3
47	24901020	9	52	43	1	3
47	24902001	27	27	33	1	3
47	24902002	146	167	123	1	3
47	24902003	32	72	103	1	3
47	24902004	44	32	59	1	3
47	24902005	37	113	96	1	3
47	24902006	179	117	120	1	3
47	24902007	83	127	130	1	3
47	24902008	43	37	30	5	3
47	24902009	67	126	156	1	3
47	24902010	74	66	122	1	3
47	24902011	143	152	143	1	3
47	24902012	34	37	32	1	3
47	24902013	21	67	62	1	3
47	24902014	41	96	163	1	3
47	24902015	89	48	21	1	3
47	24902016	114	111	136	1	3
47	24902017	155	144	148	1	3
47	24902018	55	94	119	1	3
47	24902019	59	49	63	1	3
47	24902020	142	103	140	1	3
47	24902021	76	71	79	5	3
47	24902022	13	36	50	5	3
47	24902023	25	0	25	1	3
47	24902024	39	64	81	1	3
47	24902025	5	24	60	5	3
47	24902026	186	84	109	1	3
47	24902027	26	54	93	5	3
47	24902028	24	28	20	1	3
47	24903001	184	130	145	1	3
47	24903002	27	32	21	5	3
47	24903003	123	124	124	5	3
47	24903004	44	34	10	5	3
47	24903005	83	52	50	1	3
47	24903006	93	95	59	5	3
47	24903008	59	77	58	1	2
47	24903009	81	104	130	1	3
47	24903010	44	144	134	1	3
47	24903011	91	92	86	1	3
47	24903012	149	75	48	1	3
47	24903014	48	56	76	1	3
47	24903015	73	109	83	1	3
47	24903016	117	71	76	1	3
47	24903017	35	87	95	1	3
47	24903018	100	19	32	5	3
47	24903019	40	39	50	5	3
47	24903020	220	91	82	1	3
47	24904001	153	132	109	1	3
47	24904002	66	72	74	1	3
47	24904003	114	117	119	1	3
47	24904004	21	46	33	1	3
47	24904005	38	39	49	1	3
47	24904006	21	62	59	1	3
47	24904007	126	102	122	1	3
47	24904008	168	176	151	1	3
47	24904009	77	68	122	1	3
47	24904010	105	118	0	5	3
47	24904011	129	136	118	1	3
47	24904012	42	33	64	1	3
47	24904013	18	39	30	1	3
47	24905002	10	11	4	5	3
47	24905003	0	29	29	1	3
47	24905004	0	36	46	1	3
47	24905005	72	101	125	1	3
47	24905006	23	83	104	1	3
47	24905007	7	10	6	5	3
47	24905008	4	58	51	1	3
47	24905009	15	83	117	1	3
47	24905010	4	65	89	1	3
47	24905011	25	93	128	1	3
47	24905012	8	29	26	5	3
47	24905013	16	55	113	1	3
47	24905014	28	39	37	1	3
47	24905015	9	40	16	1	3
47	24905016	9	36	30	5	3
47	24905017	7	102	77	5	3
47	24905018	15	43	73	1	3
47	24905019	10	44	68	1	3
47	24905020	18	77	107	5	3
47	24906021	108	95	96	1	3
47	24906022	79	81	80	1	3
47	24906023	63	95	89	1	2
47	24906024	12	0	66	5	3
47	24906025	80	0	73	5	3
47	24906026	3	5	126	1	3
47	24906027	133	128	101	1	2
47	24906028	37	41	42	5	3
47	24906029	4	9	40	5	3
47	24906030	24	41	20	5	3
47	24906031	45	35	51	1	3
47	24906032	35	43	41	5	3
47	24906033	19	25	6	5	3
47	24906034	89	91	85	1	3
47	24906035	23	20	29	5	3
47	24906036	6	82	85	5	2
47	24906037	142	178	112	1	3
47	24906038	26	80	76	1	3
47	24906039	132	88	58	1	3
47	24906040	18	69	89	1	3
47	24906041	39	7	67	5	3
47	24906042	52	55	53	1	3
47	24906043	24	51	25	1	2
47	24906044	9	0	45	5	3
47	24906045	27	28	44	1	3
47	24906046	69	85	93	1	2
47	24906047	7	5	19	5	3
47	24906048	38	58	46	5	2
47	24906049	97	62	49	5	3
47	24906050	12	19	26	1	3
47	24906051	43	56	21	5	3
47	24907001	18	21	20	5	3
47	24907002	84	95	80	1	3
47	24907003	42	57	65	1	3
47	24907004	13	86	83	1	3
47	24907005	3	40	45	1	3
47	24907006	47	38	30	1	3
47	24907007	5	40	31	5	2
47	24907008	9	13	15	5	3
47	24907009	0	13	14	5	3
47	24907010	60	111	83	1	3
47	24907011	0	0	7	5	3
47	24908001	44	39	49	1	3
47	24908002	48	66	66	1	3
47	24908003	60	52	83	1	3
47	24908004	59	110	56	1	3
47	24908005	26	80	79	1	3
47	24908006	52	72	101	1	3
47	24908007	75	75	64	1	3
47	24908008	46	54	55	1	3
47	24908009	45	84	123	1	3
47	24908010	9	35	24	5	3
47	24908011	97	85	89	1	3
47	24908012	66	40	27	1	3
47	24909001	70	85	71	1	3
47	24909002	37	58	34	1	3
47	24909003	92	137	132	1	3
47	24909004	15	72	53	1	3
47	24909005	10	20	26	1	3
47	24909006	37	66	70	1	3
47	24910001	22	89	107	1	3
47	24910002	35	62	85	1	3
47	24910003	68	77	139	1	3
47	24910004	38	50	73	1	3
47	24910005	13	17	3	5	3
47	24910006	0	57	122	1	3
47	24910007	24	36	65	5	3
47	24910008	9	111	173	1	3
47	24910009	19	74	102	1	3
47	24910010	75	136	159	1	3
47	24910011	5	11	20	5	3
47	24910012	187	170	122	1	3
47	24910013	17	88	123	1	3
47	24910014	26	80	39	5	3
47	24910015	11	23	26	5	3
47	24910016	41	45	27	1	3
47	24910017	50	51	125	1	3
47	24910018	63	95	94	1	3
47	24910019	27	92	111	1	3
47	24910020	6	117	103	1	3
47	24910021	9	3	10	5	3
47	24910022	31	47	48	1	3
47	24910023	9	10	7	5	3
47	24910024	4	2	5	5	3
47	24910025	71	47	122	1	3
47	24910026	40	95	102	1	3
47	24910027	65	72	116	1	3
47	24910028	36	40	44	5	3
47	24910029	47	70	84	1	3
47	24910030	19	13	39	5	3
47	24910031	27	50	42	1	3
47	24910032	82	115	106	1	3
47	24910033	27	80	37	5	3
47	24910034	21	50	31	1	3
47	24910035	69	82	144	1	3
47	24910036	28	36	42	1	3
47	24912001	102	106	100	1	3
47	24912002	50	16	59	1	3
47	24912003	44	82	126	1	3
47	24912004	164	155	123	1	3
47	24912005	111	146	98	1	3
47	24913001	80	79	76	1	3
47	24913002	199	68	31	1	3
47	24913003	59	74	50	5	3
47	24913004	33	53	60	5	3
47	24913005	28	64	87	1	3
47	24913006	47	69	85	1	3
47	24917001	54	40	60	1	3
47	24917002	276	174	149	1	3
47	24917003	71	96	77	1	3
47	24917004	27	47	79	1	3
47	24917005	43	65	86	1	3
47	24918001	82	76	47	5	3
47	24918002	79	97	81	1	3
47	24918003	13	77	117	1	3
47	24918004	55	56	43	5	3
47	24918005	83	90	79	1	3
47	24919001	0	28	28	5	3
47	24919002	21	41	32	5	3
47	24923001	19	24	21	5	3
47	24923002	7	135	188	1	3
47	24924001	62	86	110	1	3
47	24924002	9	43	36	1	3
87	30710001	151	166	163	1	4
87	30710002	232	201	233	1	4
87	30710003	154	156	186	1	4
87	30710004	74	105	130	1	4
87	30710005	147	135	167	5	4
87	30710006	165	163	210	1	4
87	30710007	0	55	71	4	4
87	30710008	77	125	191	1	4
87	30710009	43	56	121	1	4
87	30710010	58	56	60	1	4
87	30710011	207	163	200	4	4
87	30710012	241	217	218	1	4
87	30710013	168	192	170	1	4
87	30710014	191	270	226	1	4
87	30710015	40	85	163	5	4
87	30710016	34	78	82	5	4
87	30710017	48	95	153	4	4
87	30710018	126	125	125	5	4
87	30710019	509	212	233	5	4
87	30710020	93	124	140	1	4
87	30710021	240	82	110	1	4
87	30710022	88	91	95	1	4
87	30710023	284	219	261	1	4
87	30710024	237	212	215	1	4
87	30710025	102	124	155	1	4
87	30710026	357	243	245	1	4
87	30710027	133	158	163	5	4
87	30710028	197	210	210	5	4
87	30710029	241	267	237	5	4
87	30710030	139	104	168	4	4
87	30710031	339	194	191	4	4
78	47103001	338	287	288	5	5
78	47103003	287	276	271	5	5
78	47103005	49	150	278	4	5
78	47103006	298	290	292	5	5
78	47103007	267	269	293	5	5
78	47103008	278	272	293	5	5
78	47103009	248	258	241	5	5
78	47103010	211	211	202	4	5
78	47103011	243	231	248	4	5
78	47103012	231	264	237	4	5
78	47103013	346	293	298	5	5
78	47103014	422	273	287	5	5
78	47103015	439	270	291	4	5
78	47103016	190	174	186	5	5
78	47103017	211	218	176	4	5
78	47103018	105	124	192	4	5
78	47103019	142	114	213	4	5
78	47103020	200	216	198	5	5
78	47103021	287	274	272	4	5
78	47103022	360	219	227	4	5
78	47103023	456	249	282	4	5
78	47103024	184	161	246	4	5
78	47103025	331	301	288	5	5
78	47103026	234	198	123	4	5
78	47103027	296	294	278	4	5
78	47103028	85	242	270	4	5
78	47103029	381	279	285	5	5
78	47103030	179	267	288	5	5
78	47103031	173	197	246	4	5
78	47103032	472	276	292	5	5
78	47103033	376	257	289	4	5
78	47103034	423	291	283	4	5
78	47103035	295	257	252	4	5
78	47103036	299	266	244	4	5
78	47103037	189	180	162	5	5
78	47103038	211	193	208	4	5
78	47103039	268	263	248	4	5
78	47103040	287	275	276	4	5
78	47103041	151	200	207	4	5
78	47103042	192	186	193	4	5
78	47103043	200	182	241	4	5
78	47103044	212	202	247	4	5
78	47103045	371	287	296	4	5
78	47103046	123	174	185	4	5
78	47103047	356	258	276	4	5
78	47103048	327	281	255	4	5
78	47103051	79	139	92	4	5
78	47103052	318	285	284	5	5
78	47103053	304	266	263	5	5
78	47103054	34	173	275	4	5
78	47103055	105	248	226	5	5
78	47103056	613	277	276	1	5
78	47103057	162	203	211	4	5
78	47105001	345	284	274	4	5
78	47105002	328	290	284	5	5
78	47105003	245	229	255	4	5
78	47105004	150	239	265	4	5
78	47105005	236	277	294	4	5
78	47105006	385	254	290	5	5
78	47105007	157	177	223	1	5
78	47105008	320	282	298	4	5
78	47105009	273	246	283	4	5
78	47105010	66	166	270	4	5
78	47105011	173	187	246	4	5
78	47105012	352	232	254	5	5
78	47105014	149	228	268	4	5
78	47105015	195	190	294	4	5
78	47105016	427	283	298	4	5
78	47105017	322	261	259	4	5
78	47105018	172	149	177	4	5
78	47105019	245	252	260	4	5
78	47105020	157	203	249	4	5
78	47105021	412	250	251	4	5
78	47105022	251	257	299	4	5
78	47105023	316	253	231	4	5
78	47105024	135	160	173	4	5
78	47105025	354	285	279	4	5
78	47105026	129	224	236	5	5
78	47105027	92	182	249	4	5
78	47105028	436	272	282	4	5
78	47105030	294	283	275	5	5
78	47105032	271	267	258	4	5
78	47105033	288	261	257	4	5
78	47105034	610	251	269	4	5
78	47105035	322	272	268	4	5
78	47105036	395	253	286	4	5
78	47105037	436	244	231	4	5
78	47105038	368	287	284	4	5
78	47105039	264	255	280	4	5
78	47105040	351	268	228	4	5
78	47105041	187	181	252	4	5
78	47105042	323	259	278	4	5
78	47105043	301	249	277	4	5
78	47105044	81	173	150	4	5
78	47105045	206	245	293	5	5
78	47105046	302	260	285	5	5
78	47105047	332	243	233	4	5
78	47105048	288	289	238	5	5
78	47105049	330	254	293	4	5
78	47105050	374	298	289	4	5
78	47105051	108	252	281	4	5
78	47105052	196	188	291	4	5
78	47105053	197	236	285	4	5
78	47105054	174	159	173	4	5
78	47105055	404	256	276	4	5
78	47105056	365	271	291	4	5
78	47105057	381	285	298	4	5
78	47105058	178	238	154	4	5
78	47105059	290	262	236	4	5
78	47105060	72	140	184	4	5
78	47105061	321	264	275	4	5
78	47105062	212	201	204	4	5
78	47105063	191	160	232	5	5
78	47105064	174	187	205	4	5
78	47105065	180	176	166	4	5
78	47105066	476	286	262	4	5
78	47105067	319	275	295	5	5
78	47105068	176	193	246	4	5
78	47105069	232	235	196	4	5
78	47105070	142	200	204	4	5
78	47105071	314	248	239	4	5
78	47105072	308	268	272	4	5
78	47105073	366	279	291	4	5
78	47105075	179	241	283	4	5
78	47105076	337	282	289	4	5
78	47105077	69	145	133	4	5
78	47105078	388	281	294	4	5
78	47105079	163	143	157	4	5
78	47105080	160	171	220	4	5
78	47105081	397	318	275	5	5
78	47105082	239	242	235	4	5
78	47105083	29	163	191	4	5
78	47105084	348	274	259	5	5
78	47105085	120	160	168	4	5
78	47105086	394	298	252	1	5
78	47105088	22	93	120	1	5
78	47105089	75	130	183	1	5
78	47105090	302	234	230	4	5
78	47105091	240	243	236	4	5
78	47105092	179	212	180	5	5
78	47106001	325	261	298	4	5
78	47106002	235	235	261	4	5
78	47106003	333	287	272	5	5
78	47106004	287	292	277	4	5
78	47106005	242	234	245	4	5
78	47106007	250	202	263	5	5
78	47106009	515	277	295	4	5
78	47106010	494	275	285	4	5
78	47106011	351	261	260	5	5
78	47106013	292	281	262	4	5
78	47106014	419	301	270	4	5
78	47106015	231	238	273	4	5
78	47106016	252	261	261	1	5
78	47106017	442	285	297	4	5
78	47106018	429	266	288	4	5
78	47106019	256	259	298	4	5
78	47106020	353	268	301	4	5
78	47106021	361	287	294	5	5
78	47106022	66	144	197	4	5
78	47106023	119	139	222	4	5
78	47106024	105	209	299	4	5
78	47106025	33	204	274	4	5
78	47106026	510	260	302	4	5
78	47106027	368	276	292	4	5
78	47106028	270	264	194	4	5
78	47106031	81	152	268	4	5
78	47106032	466	289	273	4	5
78	47106033	75	204	289	5	5
78	47106034	193	249	289	4	5
78	47106035	214	224	287	4	5
78	47106036	215	241	294	5	5
78	47106037	154	160	225	4	5
78	47106038	321	283	302	4	5
78	47106039	210	234	286	4	5
78	47106040	109	247	267	4	5
78	47106041	287	287	280	5	5
78	47106042	398	293	291	4	5
78	47106043	287	290	284	4	5
78	47106044	306	271	259	4	5
78	47106045	47	142	143	4	5
78	47106047	363	257	272	4	5
78	47106050	245	242	290	5	5
78	47106051	197	228	207	4	5
78	47106052	476	281	288	4	5
78	47106053	173	264	274	5	5
78	47106055	262	252	288	4	5
78	47106056	304	282	284	5	5
78	47106058	411	277	295	5	5
78	47106059	232	232	295	4	5
78	47106061	222	281	246	4	5
78	47106062	452	264	297	5	5
78	47106064	83	168	206	4	5
78	47106065	45	192	228	4	5
78	47106066	291	287	296	5	5
78	47106067	218	214	296	5	5
78	47106069	291	287	280	5	5
78	47106070	318	232	258	4	5
78	47106071	300	233	288	4	5
78	47106072	236	240	281	4	5
78	47106073	266	269	217	5	5
78	47106074	506	293	290	4	5
78	47106075	393	301	292	4	5
78	47106076	135	251	298	4	5
78	47106077	181	214	271	4	5
78	47106080	236	240	290	4	5
78	47106081	51	133	194	4	5
78	47106083	330	277	298	4	5
78	47106084	150	172	283	4	5
78	47106085	422	287	293	4	5
78	47106086	256	222	282	4	5
78	47106087	363	279	281	5	5
78	47106088	191	131	226	4	5
78	47106089	353	277	290	4	5
78	47106090	247	243	248	4	5
78	47106091	324	238	293	4	5
78	47106092	417	262	283	4	5
78	47106093	419	279	301	4	5
78	47106094	233	241	277	4	5
78	47106095	72	232	257	4	5
78	47106096	502	229	202	4	5
78	47106097	276	219	167	4	5
78	47106098	308	290	291	4	5
78	47106099	316	273	293	4	5
78	47106100	477	276	271	4	5
78	47106101	251	268	264	5	5
78	47106102	141	221	292	5	5
78	47107002	191	257	252	5	5
78	47107003	254	239	259	4	5
78	47107004	481	288	294	5	5
78	47107005	351	236	283	4	5
78	47107006	273	261	290	5	5
78	47107007	241	255	291	4	5
78	47109001	297	278	293	4	5
78	47109002	83	104	205	4	5
78	47109003	299	275	228	4	5
78	47109004	402	280	274	5	5
78	47109005	282	276	297	4	5
78	47109006	330	280	276	4	5
78	47109007	517	270	305	4	5
78	47109008	312	286	292	5	5
78	47109009	188	256	203	5	5
78	47109010	281	270	283	1	5
78	47109011	484	302	290	5	5
78	47109012	225	243	237	5	5
78	47109013	238	254	284	4	5
78	47109014	350	286	270	4	5
78	47109015	437	290	299	5	5
78	47109016	463	281	293	5	5
78	47109017	318	258	259	4	5
78	47109018	427	272	258	5	5
78	47109019	19	204	224	5	5
78	47109020	172	188	209	4	5
78	47109021	422	290	283	4	5
78	47109022	82	193	232	4	5
78	47109023	187	221	227	4	5
78	47109024	220	199	210	4	5
78	47109025	189	245	283	1	5
78	47109026	258	283	259	5	5
78	47109027	206	199	280	4	5
78	47109028	178	223	256	4	5
78	47109029	615	290	239	5	5
78	47109030	170	212	250	4	5
78	47109031	263	259	285	4	5
78	47110001	422	278	229	5	5
78	47110002	215	210	212	4	5
78	47110003	378	294	276	4	5
78	47110004	518	279	300	5	5
78	47110005	373	268	294	5	5
78	47110006	120	142	160	1	5
78	47110007	128	230	252	4	5
78	47110008	214	226	213	4	5
78	47110009	501	276	294	4	5
78	47110010	344	258	162	4	5
78	47110011	286	274	251	4	5
78	47110012	118	149	123	4	5
78	47110013	138	148	220	4	5
78	47110014	352	265	292	5	5
78	47110015	398	287	301	4	5
78	47110016	91	81	144	4	5
78	47110017	97	114	205	4	5
78	47110019	3	0	42	5	5
78	47110020	84	181	258	4	5
78	47110021	237	266	275	5	5
78	47110022	119	173	157	4	5
78	47110023	171	190	203	5	5
78	47112001	253	236	250	5	5
78	47112002	164	186	230	4	5
78	47112003	274	259	274	4	5
78	47112004	187	177	271	4	5
78	47112005	448	292	296	5	5
78	47112006	336	283	297	4	5
78	47112007	255	243	297	4	5
78	47112008	271	225	293	4	5
78	47112009	439	272	249	5	5
78	47112010	365	238	291	4	5
78	47112011	262	264	271	5	5
78	47112012	149	243	281	5	5
78	47112013	350	265	269	4	5
78	47112014	361	288	298	4	5
78	47112015	403	281	295	5	5
78	47112017	188	166	252	1	5
78	47112018	258	257	276	1	5
78	47112019	116	146	247	5	5
78	47112020	155	207	169	4	5
78	47112021	361	256	259	4	5
78	47112022	346	265	293	4	5
78	47112023	520	232	266	4	5
78	47112024	23	144	231	4	5
78	47112025	226	242	274	4	5
78	47112026	224	210	285	4	5
78	47112027	226	239	295	4	5
78	47113001	208	169	262	4	5
78	47113002	499	297	268	4	5
78	47113003	214	200	276	4	5
78	47113004	83	217	299	5	5
78	47113005	362	268	294	4	5
78	47113006	482	242	283	4	5
78	47113007	352	254	275	4	5
78	47113008	157	175	299	4	5
78	47113009	348	220	253	4	5
78	47113010	85	213	236	5	5
78	47113011	491	283	280	5	5
78	47113012	309	272	299	4	5
78	47113013	205	268	211	4	5
78	47117001	355	248	260	1	5
78	47117002	350	255	258	1	5
78	47117003	198	241	215	1	5
78	47117004	93	197	216	1	5
78	57101001	246	249	266	5	5
78	57101002	197	245	217	5	5
78	57101003	306	272	231	5	5
78	57101004	209	225	226	4	5
78	57101005	380	280	294	4	5
78	57101006	323	280	288	4	5
78	57101007	282	213	226	5	5
78	57101008	459	295	292	5	5
78	57101009	138	168	146	4	5
78	57101010	60	77	70	5	5
78	57101011	170	168	168	4	5
78	57101012	112	249	230	4	5
78	57101013	134	255	283	5	5
78	57101014	167	257	298	5	5
78	57101015	176	196	222	4	5
78	57101016	277	276	288	5	5
78	57101017	52	144	212	5	5
78	57101019	365	275	293	5	5
78	57101020	320	312	285	5	5
78	57101022	458	270	300	5	5
78	57101023	372	259	229	4	5
78	57101024	34	91	87	5	5
78	57101025	244	244	288	5	5
78	57101026	185	256	300	5	5
78	57101027	25	169	268	4	5
78	57101028	98	189	108	5	5
78	57101029	313	288	290	5	5
78	57101030	308	264	292	4	5
78	57101032	312	267	278	4	5
78	57101033	5	7	35	5	5
78	57101034	118	166	285	4	5
78	57101035	522	275	275	5	5
78	57101036	112	130	145	5	5
78	57101037	41	92	193	4	5
78	57101038	139	137	217	4	5
78	57101039	289	282	290	4	5
78	57101040	141	277	292	4	5
78	57101041	473	241	291	5	5
78	57101042	192	237	249	5	5
78	57101043	162	128	238	4	5
78	57101044	118	227	303	4	5
78	57101045	101	161	284	4	5
78	57101046	312	261	239	4	5
78	57101048	66	124	173	4	5
78	57101049	139	169	131	4	5
78	57101051	134	153	136	4	5
78	57101052	193	193	226	4	5
78	57101053	268	239	268	4	5
78	57101055	149	236	267	5	5
78	57101056	109	77	141	5	5
78	57101057	84	225	239	4	5
78	57101059	8	0	61	5	5
78	57101060	206	220	278	4	5
78	57101061	216	246	285	4	5
78	57101062	238	245	256	5	5
78	57101063	184	164	186	4	5
78	57101065	7	152	200	4	5
78	57102001	498	286	296	5	5
78	57102002	361	284	298	5	5
78	57102003	462	283	291	1	5
78	57102004	516	271	249	1	5
78	57102005	493	289	289	5	5
78	57102006	374	234	253	5	5
78	57102007	485	262	270	4	5
78	57102008	436	160	163	4	5
78	57102009	356	211	273	4	5
78	57102010	210	195	287	5	5
78	57102011	218	232	221	4	5
78	57102012	49	108	138	4	5
78	57102013	311	272	230	4	5
78	57102014	247	237	240	4	5
78	57102015	311	201	197	4	5
78	57102016	74	119	161	4	5
78	57104001	368	266	273	4	5
78	57104002	213	193	242	4	5
78	57104004	284	269	293	1	5
78	57104005	350	259	279	5	5
78	57104006	586	272	306	4	5
78	57104007	310	262	277	4	5
78	57104008	294	238	279	4	5
78	57104009	281	278	269	4	5
78	57104010	190	226	247	4	5
78	57104011	210	215	206	5	5
78	57104012	301	283	300	4	5
78	57104013	474	276	304	4	5
78	57104014	256	253	263	5	5
78	57104015	238	237	271	4	5
78	57104016	219	247	263	5	5
78	57104017	169	245	187	4	5
78	57104018	240	285	243	5	5
78	57104019	357	261	301	4	5
78	57104020	179	219	173	5	5
78	57104021	446	251	285	4	5
78	57104022	460	250	267	4	5
78	57104023	612	282	285	1	5
78	57104024	21	165	133	4	5
78	57104025	383	253	278	1	5
78	57104026	376	265	233	4	5
78	57104027	454	271	299	5	5
78	57104028	283	281	306	4	5
78	57104029	398	214	190	4	5
78	57104030	315	240	278	5	5
78	57104032	381	266	284	5	5
78	57104033	256	253	293	5	5
78	57104034	532	270	300	4	5
78	57104035	385	297	285	1	5
78	57104036	176	241	307	4	5
78	57104037	108	150	246	4	5
78	57104039	106	217	271	4	5
78	57104040	372	279	304	5	5
78	57104041	556	266	279	4	5
78	57104042	376	288	304	5	5
78	57104043	418	264	299	4	5
78	57104044	88	145	199	4	5
78	57104045	356	274	298	4	5
78	57104046	266	253	284	4	5
78	57104048	46	216	213	5	5
78	57104049	232	215	275	4	5
78	57104050	259	237	275	4	5
78	57104051	263	271	295	5	5
78	57104052	507	253	223	5	5
78	57104053	279	264	119	1	5
78	57104054	235	265	292	4	5
78	57104055	351	242	297	4	5
78	57104056	407	272	279	1	5
78	57104057	467	214	279	4	5
78	57104058	69	169	272	4	5
78	57104059	219	229	287	4	5
78	57104060	201	247	237	1	5
78	57104061	270	266	277	4	5
78	57104062	113	229	281	4	5
78	57104063	174	185	164	4	5
78	57104064	258	254	284	1	5
78	57104065	223	152	60	5	5
78	57104066	283	273	291	1	5
78	57104067	207	281	289	5	5
78	57104068	106	207	283	4	5
78	57104069	295	273	278	5	5
78	57104070	79	121	237	4	5
78	57104071	176	183	266	4	5
78	57104072	350	283	279	1	5
78	57104073	262	260	248	5	5
78	57104074	67	131	167	4	5
78	57104075	200	170	205	4	5
78	57104077	308	269	304	1	5
78	57104078	235	285	231	1	5
78	57104079	250	236	245	4	5
78	57104080	253	249	238	5	5
78	57104081	67	122	171	4	5
78	57107001	178	235	253	4	5
78	57107003	184	170	213	4	5
78	57107004	194	167	161	4	5
78	57107005	331	277	300	4	5
78	57107006	141	259	245	4	5
78	57108001	470	238	242	5	5
78	57108002	234	228	240	5	5
78	57108003	212	236	177	4	5
78	57108004	293	202	155	5	5
78	57108005	303	299	297	1	5
78	57108006	271	281	291	5	5
78	57108007	342	243	172	5	6
78	57108008	401	178	226	4	6
78	57108009	387	188	254	4	5
78	57108010	285	111	191	4	6
78	57108011	302	222	225	1	5
78	57108012	483	221	224	5	5
78	57108013	147	190	227	4	5
78	57111001	360	172	99	4	5
78	57111002	489	303	283	5	5
78	57111003	386	249	161	4	5
78	57111004	421	250	112	4	5
78	57111006	126	166	164	4	5
78	57111007	188	153	230	4	5
78	57111008	59	129	193	4	5
78	57111009	345	258	298	1	5
78	57111010	440	262	207	5	5
78	57114002	137	185	203	4	5
78	57114003	171	172	243	4	5
78	57114004	287	282	288	5	5
78	57114005	401	281	298	4	5
78	57114006	336	256	226	5	5
78	57114007	28	130	193	5	5
78	57114008	289	272	281	5	5
78	57114010	153	153	150	4	5
78	57114011	262	267	261	5	5
78	57114012	112	227	303	4	5
78	57114013	331	257	299	4	5
78	57114014	237	253	269	5	5
78	57114015	193	238	288	1	5
78	57114016	42	154	218	4	5
78	57114017	268	277	289	1	5
78	57114019	504	272	169	1	5
78	57114021	34	140	179	5	5
78	57114022	124	125	145	4	5
78	57114023	319	292	282	1	5
78	57114024	110	220	288	5	5
78	57114025	420	281	292	5	5
78	57114026	175	186	170	4	5
78	57114027	47	165	216	5	5
78	57114028	193	226	289	5	5
78	57114029	323	257	286	5	5
78	57114030	187	207	228	1	5
78	57114031	269	249	282	4	5
78	57114034	87	136	151	5	5
78	57114035	244	226	175	4	5
78	57114036	294	246	277	1	5
78	57114037	90	179	206	5	5
78	57114038	114	222	262	5	5
78	57114039	251	216	189	4	5
78	57114040	171	209	226	4	5
78	57114041	205	203	166	4	5
78	57114042	213	252	227	1	5
78	57114043	508	271	301	5	5
78	57114044	345	266	294	4	5
78	57114045	180	211	294	4	5
78	57114046	231	237	305	4	5
78	57114047	368	305	283	5	5
78	57114048	226	267	253	1	5
78	57114049	299	251	279	4	5
78	57114050	111	118	114	4	5
78	57114051	179	226	276	1	5
78	57114052	414	278	237	5	5
78	57114053	272	269	263	5	5
78	57114054	61	239	134	5	5
78	57114055	287	268	247	4	5
78	57114056	600	298	305	5	5
78	57114057	182	221	302	5	5
78	57114058	57	102	105	5	5
78	57114059	184	219	247	4	5
78	57114060	242	235	230	4	5
78	57114061	357	272	278	5	5
78	57114062	214	260	240	4	5
78	57114063	170	164	273	4	5
78	57114064	448	255	177	4	5
78	57114065	118	198	290	5	5
78	57114066	281	272	279	5	5
78	57114067	239	219	262	4	5
78	57114068	130	174	214	4	5
78	57114069	239	186	179	4	5
78	57114070	393	284	285	5	5
78	57114071	149	233	220	1	5
78	57114072	201	246	205	5	5
78	57114073	159	260	258	1	5
78	57114074	273	259	200	1	5
78	57114075	445	251	292	5	5
78	57114076	215	212	234	4	5
78	57114077	344	263	295	4	5
78	57114078	83	183	245	4	5
78	57114079	238	238	255	4	5
78	57114080	353	253	192	5	5
78	57114081	81	135	245	4	5
78	57114082	221	206	232	4	5
78	57114083	438	271	284	1	5
78	57114084	377	316	285	1	5
78	57114085	210	198	127	5	5
78	57114086	50	140	251	4	5
78	57114087	277	258	272	4	5
78	57114088	280	217	210	4	5
78	57114089	123	252	265	4	5
78	57114090	171	266	149	4	5
78	57114091	241	220	229	5	5
78	57114092	321	259	292	5	5
78	57114093	245	260	271	5	5
78	57114094	290	246	229	4	5
78	57114095	165	158	252	4	5
78	57114096	414	269	307	5	5
78	57114097	288	263	303	4	5
78	57114098	392	279	282	5	5
78	57114099	223	226	221	4	5
78	57114100	533	284	295	5	5
78	57114101	372	275	285	5	5
78	57114102	70	154	248	1	5
78	57114103	187	151	242	5	5
78	57114104	301	273	173	4	5
78	57114105	135	124	184	1	5
78	57114107	115	140	187	4	5
78	57114108	186	186	294	5	5
78	57114109	414	179	263	4	5
78	57114112	28	133	154	4	5
78	57114113	141	119	268	5	5
78	57114114	305	264	267	4	5
78	57114116	225	249	244	5	5
78	57114117	305	294	295	5	5
78	57114118	356	285	298	4	5
78	57114119	391	269	286	1	5
78	57114121	281	279	284	5	5
78	57114123	28	91	167	5	5
78	57114124	281	242	237	5	5
78	57114125	392	299	297	1	5
78	57114126	310	266	305	4	5
78	57114127	178	166	264	5	5
78	57114128	356	239	267	4	5
78	57114129	279	257	285	4	5
78	57114130	326	271	304	5	5
78	57114131	79	127	263	5	5
78	57114133	252	254	277	1	5
78	57114134	89	239	233	1	5
78	57114135	520	268	304	5	5
78	57114136	166	181	236	5	5
78	57114137	283	265	274	4	5
78	57114138	182	212	216	4	5
78	57114139	433	229	265	4	5
78	57114140	435	218	193	4	5
78	57114141	277	269	276	1	5
78	57114142	485	274	296	1	5
78	57114143	442	281	270	4	5
78	57114145	368	293	294	4	5
78	57114146	57	0	105	5	5
78	57114147	64	177	260	5	5
78	57114148	262	263	255	4	5
78	57114149	202	269	281	5	5
78	57114150	72	168	186	5	5
78	57114151	464	290	303	1	5
78	57114152	299	253	302	4	5
78	57114154	227	216	276	4	5
78	57114155	265	259	269	5	5
78	57114156	382	269	292	5	5
78	57114157	320	251	224	5	5
78	57114158	201	207	272	4	5
78	57114159	149	245	298	5	5
78	57114160	127	202	180	4	5
78	57114161	263	259	270	4	5
78	57114163	410	268	267	5	5
78	57114164	201	224	281	4	5
78	57114165	209	214	295	4	5
78	57114166	188	237	275	4	5
78	57114167	490	251	283	4	5
78	57114168	458	259	219	5	5
78	57114169	174	268	251	4	5
78	57114170	342	281	264	4	5
78	57114171	152	226	267	4	5
78	57114172	148	234	240	5	5
78	57114173	98	245	294	5	5
78	57114174	378	274	229	4	5
78	57114175	111	137	181	4	5
78	57114176	213	249	291	5	5
78	57114177	346	242	283	5	5
78	57114178	211	191	222	4	5
78	57114179	368	280	297	4	5
78	57114180	186	192	194	5	5
78	57114181	233	237	237	4	5
78	57114182	87	246	288	5	5
78	57114183	366	265	281	5	5
78	57114184	324	275	289	5	5
78	57114185	216	217	200	4	5
78	57114186	87	156	207	4	5
78	57114187	407	225	241	5	5
78	57114188	81	159	213	5	5
78	57114189	308	241	301	4	5
78	57114190	332	267	246	1	5
78	57114191	222	229	197	4	5
78	57114192	246	236	231	4	5
78	57114193	368	259	297	5	5
78	57114194	146	205	174	4	5
78	57114195	497	265	259	4	5
78	57114196	191	172	232	4	5
78	57114197	120	223	255	5	5
78	57114199	261	235	252	4	5
78	57114200	86	133	184	4	5
78	57114201	30	113	156	4	5
78	57114202	220	239	277	5	5
78	57114203	79	152	218	5	5
78	57114204	349	264	303	5	5
78	57114205	76	184	224	4	5
78	57114206	54	69	163	1	5
78	57114207	162	180	172	4	5
78	57114208	59	125	172	4	5
78	57114209	24	149	232	5	5
78	57114211	275	273	272	5	5
78	57115002	108	183	255	4	5
78	57115003	190	184	227	5	5
78	57115004	553	276	284	1	5
78	57115005	284	221	255	5	5
78	57115006	536	251	289	4	5
78	57115007	227	220	245	5	5
78	57115008	390	203	266	4	5
78	57115009	320	255	286	5	5
78	57115010	248	249	251	4	5
78	57115011	437	253	261	5	5
78	57115012	170	170	166	4	5
78	57116001	471	206	194	5	5
78	57116002	284	265	279	5	5
78	57116003	424	275	298	5	5
78	57116004	73	133	133	4	5
78	57136001	376	161	144	4	5
78	57136002	379	203	232	4	5
79	77602001	361	265	301	4	7
79	77602002	82	30	56	5	6
3	77602003	14	38	75	5	6
79	77602004	217	241	223	4	7
79	77602005	73	62	78	5	6
3	77602006	216	247	281	4	7
79	77602007	92	111	195	4	6
79	77602008	96	134	191	4	6
79	77602009	136	170	119	4	6
79	77602010	319	346	261	4	6
79	77602011	135	216	230	4	6
3	77602012	146	168	199	5	7
3	77602013	288	282	298	4	7
79	77602014	226	229	277	4	7
79	77602015	96	32	87	5	7
79	77602016	145	150	195	4	7
79	77602017	168	143	267	4	7
79	77602018	320	267	218	4	6
79	77602019	131	200	155	4	6
79	77602020	103	103	154	5	6
3	77602021	197	198	163	5	6
79	77602022	125	177	213	5	7
79	77602023	276	301	273	4	6
79	77602024	219	221	214	4	6
79	77602025	138	279	214	4	7
79	77602026	288	349	287	4	6
79	77602027	594	286	353	4	7
79	77602028	0	3	30	4	7
79	97601001	176	195	189	4	6
79	97601002	221	233	260	4	6
79	97601003	162	149	168	4	6
79	97601004	234	280	308	4	6
79	97601005	196	79	211	4	6
79	97601006	375	393	445	4	6
79	97601007	200	170	196	4	6
79	97601008	355	406	400	4	6
79	97601009	300	239	243	4	6
79	97601010	253	158	254	4	6
79	97601011	331	174	273	4	6
79	97601012	164	129	179	4	6
79	97601014	172	171	257	4	6
79	97601015	116	317	297	4	6
79	97601016	233	232	269	4	6
79	97601017	293	295	299	4	6
79	97601018	269	247	274	4	6
79	97601019	326	327	307	4	6
79	97601020	365	318	354	4	6
79	97601021	332	340	270	4	6
79	97601022	442	484	315	4	6
79	97601023	230	208	204	4	6
79	97601024	316	379	378	4	6
79	97601025	464	507	378	4	6
79	97601026	556	422	332	4	6
79	97601027	342	307	314	4	6
79	97601028	67	118	247	4	6
79	97601029	417	439	377	4	6
79	97601030	338	355	267	4	6
79	97601031	287	266	302	4	6
79	97601032	493	388	271	4	6
79	97603001	318	217	259	4	6
79	97603002	298	263	389	4	6
79	97603003	288	281	277	4	6
79	97603004	225	193	355	4	6
79	97603005	604	586	682	4	6
79	97603006	159	180	268	4	6
79	97603007	498	509	536	4	6
79	97603008	213	153	320	4	6
79	97603009	402	147	328	4	6
79	97603010	167	108	192	4	6
79	97603011	288	180	270	4	6
79	97603012	411	406	410	4	6
79	97603013	147	219	356	4	6
79	97603014	245	178	235	4	6
79	97603015	289	242	339	4	6
79	97603016	123	191	241	4	6
79	97603017	282	249	288	4	6
79	97603018	231	187	243	4	6
79	97603019	120	129	228	4	6
79	97603020	223	139	170	4	6
79	97603021	268	197	237	4	6
79	97603022	232	211	240	4	6
79	97603023	145	221	290	4	6
79	97603024	122	184	218	4	6
79	97603025	243	174	265	4	6
79	97603026	193	174	233	4	6
79	97603027	363	226	368	4	6
79	97603028	275	275	299	4	6
79	97603029	513	263	577	4	6
79	97603030	53	137	157	4	6
79	97604001	305	150	246	4	6
79	97604002	163	209	275	4	6
79	97604003	208	139	205	4	6
79	97604004	217	232	226	4	6
79	97604005	356	365	336	4	6
79	97604006	237	189	237	4	6
79	97604007	214	185	224	4	6
79	97604008	385	142	321	4	6
79	97604009	229	172	367	4	6
79	97604010	177	194	188	4	6
79	97604011	198	162	188	4	6
79	97604012	243	234	243	4	6
79	97604013	132	189	132	4	6
79	97604014	286	232	312	4	6
79	97604015	226	211	302	4	6
79	97604016	235	190	392	4	6
79	97604017	102	191	336	4	6
79	97604018	407	287	235	4	6
79	97604019	336	171	257	4	6
79	97604020	435	351	341	4	6
79	97604021	185	101	248	4	6
79	97604022	379	280	261	4	6
79	97604023	235	210	280	4	6
79	97604024	454	170	238	4	6
79	97604025	268	223	225	4	6
79	97604026	241	198	230	4	6
79	97604027	386	365	384	4	6
79	97604028	256	195	306	4	6
79	97604029	367	310	348	4	6
79	97604030	277	325	329	4	6
79	97604031	174	182	186	4	6
79	97604032	378	245	473	4	6
79	97604033	107	159	424	4	6
79	97604034	277	208	224	4	6
79	97604035	236	158	405	4	6
79	97604036	286	218	338	4	6
79	97604037	223	190	268	4	6
79	97604038	357	159	324	4	6
79	97604039	274	271	466	4	6
79	97604040	332	267	337	4	6
79	97604041	221	177	263	4	6
79	97604042	266	219	123	4	6
79	97604043	291	299	268	4	6
79	97604044	169	149	241	4	6
79	97604045	302	118	278	4	6
79	97604046	375	340	511	4	6
79	97604047	195	212	214	4	6
79	97604048	287	182	321	4	6
79	97604049	225	239	281	4	6
79	97604050	180	190	396	4	6
79	97604051	300	300	249	4	6
79	97604052	264	271	279	4	6
79	97604053	212	211	193	4	6
79	97604054	256	181	299	4	6
79	97604055	301	268	303	4	6
79	97604056	153	118	166	4	6
79	97604057	186	246	247	4	6
79	97604058	211	152	198	4	6
79	97604059	336	304	320	4	6
79	97604060	186	188	291	4	6
79	97604061	242	239	317	4	6
79	97604062	481	236	430	4	6
79	97604063	218	196	274	4	6
79	97604064	365	360	404	4	6
79	97604065	246	286	301	4	6
79	97604066	291	185	346	4	6
79	97604067	294	217	278	4	6
79	97604068	403	202	298	4	6
79	97604069	299	218	291	4	6
79	97604070	306	196	347	4	6
79	97604071	109	231	247	4	6
79	97604072	122	171	244	4	6
79	97604073	245	178	229	4	6
79	97604074	312	311	266	4	6
79	97604075	351	376	316	4	6
79	97604076	570	167	354	4	6
79	97604077	385	239	145	4	6
79	97604078	131	123	176	4	6
79	97604079	360	358	336	4	6
79	97604080	258	225	268	4	6
79	97604081	257	163	302	4	6
79	97604082	85	34	94	4	6
79	97604083	380	406	363	4	6
79	97604084	19	35	0	5	6
79	97604085	272	173	214	4	6
79	97604086	318	126	259	4	6
79	97604087	456	191	445	4	6
79	97604088	398	361	318	4	6
79	97605001	571	591	347	5	6
79	97605002	360	387	302	5	6
79	97605003	607	627	558	5	6
79	97605004	590	627	432	4	6
3	97605005	220	321	210	4	6
79	97605006	712	558	435	1	6
79	97605007	374	258	483	4	6
79	97605008	374	361	400	5	6
79	97605009	921	402	446	1	6
79	97605010	915	369	605	1	6
79	97605011	638	570	523	4	6
79	97605012	473	373	439	1	6
79	97605013	676	258	325	1	6
79	97605014	256	250	373	1	6
79	97605015	763	430	255	1	6
79	97605016	706	416	336	5	6
79	97605017	489	458	448	4	6
79	97605018	468	370	233	4	6
79	97605019	464	245	229	1	6
79	97605021	678	539	326	5	6
79	97605022	340	256	325	4	6
87	100702001	34	174	190	1	3
87	100702002	33	117	198	4	4
87	100702003	108	129	87	4	3
87	100702004	24	211	235	1	3
87	100702005	43	112	158	5	4
87	100702006	102	216	200	1	3
87	100702007	148	111	119	1	3
87	100702008	238	104	106	1	3
87	100702009	205	216	162	1	4
87	100702010	177	183	157	1	3
87	100702011	260	204	180	1	3
87	100702012	85	86	129	1	3
87	100702013	105	76	127	1	4
87	100702014	119	153	136	5	3
87	100702015	187	189	218	1	4
87	100702016	73	119	122	1	4
87	100702017	156	129	152	1	3
87	100702018	232	96	182	5	4
87	100702019	141	72	113	4	4
87	100702020	200	200	215	1	4
87	100702021	62	98	218	1	4
87	100702022	153	93	51	1	3
87	100702023	128	170	138	1	3
87	100702024	130	116	136	4	3
87	100702025	92	93	90	1	3
87	100702026	160	96	133	1	3
87	100702027	80	87	91	5	3
87	100702028	206	237	167	1	3
87	100702029	169	144	86	1	3
87	100702030	121	84	111	1	3
87	100702031	152	147	161	1	3
87	100702032	521	133	119	1	3
87	100702033	103	212	236	1	4
87	100702034	59	121	144	1	4
87	100702035	99	51	36	1	3
87	100702036	216	178	170	1	3
87	100702037	128	243	232	1	3
87	100702038	168	208	181	1	3
87	100702039	45	73	82	1	3
87	100702040	71	52	44	5	3
87	100702042	124	203	248	1	3
87	100702043	180	123	111	1	3
87	100709001	182	165	171	1	4
87	100709002	184	203	190	1	4
87	100709003	231	239	288	1	4
87	100709004	266	215	140	1	4
87	100709005	143	180	271	1	4
87	100709006	135	250	293	1	4
87	100709007	129	189	295	1	4
87	100709008	287	255	265	1	4
87	100709009	149	235	300	1	4
87	100709010	236	267	275	1	4
87	100709011	198	166	279	5	4
87	100709012	173	270	261	1	4
87	100709013	365	255	252	1	4
87	100709014	151	236	223	1	4
87	100709015	75	192	227	1	4
87	100709016	121	154	187	1	4
87	100709017	529	275	273	1	4
87	100709018	280	280	279	1	4
87	100709019	284	282	298	1	4
87	100709020	182	234	292	1	4
87	100709021	186	161	201	1	4
87	100709022	291	285	286	1	4
87	100709023	338	267	292	1	4
87	100709024	345	284	289	1	4
87	100709025	176	194	217	1	4
87	100709026	368	291	249	1	4
87	100709027	109	171	152	1	4
87	100709028	155	236	196	1	4
87	100709029	118	188	256	1	4
87	100709030	81	145	217	1	4
87	100709031	222	237	227	1	4
87	100709033	212	239	282	1	4
87	100709034	308	287	303	1	4
87	100709035	106	228	287	1	4
87	100709036	200	272	277	1	4
87	100709037	264	260	281	1	4
[truncated: 7,089 more rows]
